# Supplementary material for: Oral lichen-planus-associated fibroblasts acquire myofibroblast characteristics and secrete pro-inflammatory cytokines in response to Porphyromonas gingivalis lipopolysaccharide stimulation
Source: BMC Oral Health. 2018 Nov 29;18:197. doi: 10.1186/s12903-018-0656-6 (PMC6267065; doi:10.1186/s12903-018-0656-6)
Supplement: Supplementary file 1 — The detected concentrations of IL1-α, IL1-β, IL-2, IL-4, IL-6, IL-8, IL-10 IFN-γ and TNF-α from AF- and NF-conditioned media at the 0, 2, 4, 6, 8, 12, 24, and 48 h time points. (CSV 15 kb) [file 12903_2018_656_MOESM1_ESM.csv]

## Sheet: 浓度
Project: 20171226
Plate: Plate 2
Image: 20171226-2
Product: HA1M170214IF
IL-1a (pg/ml, spot 1)	1	2	3	4	5	6	7	8	9	10	11	12
A	3546.58	3587.73	3572.15	3697.11	5.13	5.44	5.75	6.75	4.97	4.65	6.47	Empty
B	1179.59	1144.27	1224	1253.04	6.19	5.75	4.13	5.89	4.31	5.29	5.29	Empty
C	384.2	390.64	410.77	418.88	4.13	3.95	4.48	6.47	4.48	3.77	4.65	Empty
D	135.83	130.68	118.63	141.73	5.75	4.65	3.77	4.65	4.31	4.65	4.13	Empty
E	47.53	47.42	46.38	47.71	5.44	5.44	4.81	4.48	4.81	5.29	4.97	Empty
F	12.2	12	11.79	13.4	3.77	3.77	3.95	4.97	4.81	4.48	6.04	Empty
G	6.33	6.33	4.81	5.13	4.48	4.81	3.58	5.13	4.97	3.77	3.95	Empty
H	5.75	3.77	3.77	3.95	5.29	5.89	5.44	4.31	3.95	3.95	4.97	Empty
IL-1b (pg/ml, spot 2)	1	2	3	4	5	6	7	8	9	10	11	12
A	8303.82	9094.95	9169.91	9695.02	11.09	27.2	15.77	42.03	17.59	12.99	33.9	Empty
B	2667.2	2878.85	3059.74	3147.41	17.59	37.18	16.68	37.18	15.77	16.68	38.8	Empty
C	966.41	962.75	1141.47	1054.95	14.85	33.07	16.68	45.22	19.38	17.59	27.2	Empty
D	347.98	377.9	383.84	411.62	14.85	24.63	16.68	48.38	15.77	10.12	34.72	Empty
E	95.43	100.43	86.77	103.28	15.77	18.49	26.35	17.59	9.14	23.77	34.72	Empty
F	28.89	29.73	27.2	28.89	12.04	16.68	20.27	13.92	10.12	34.72	36.36	Empty
G	20.27	19.38	23.77	20.27	19.38	15.77	28.89	12.99	11.09	37.18	28.89	Empty
H	17.59	12.99	17.59	17.59	18.49	19.38	22.9	20.27	10.12	36.36	28.05	Empty
IL-2 (pg/ml, spot 3)	1	2	3	4	5	6	7	8	9	10	11	12
A	3490.08	3542.32	3737.31	3641.81	15.85	16.74	14.01	20.64	19.83	15.55	21.96	Empty
B	1394.89	1059.62	1101.74	1228.81	16.74	21.43	18.73	24	13.7	14.95	16.45	Empty
C	427.47	424.12	353.18	448.91	14.95	20.9	20.1	22.22	14.95	17.03	16.15	Empty
D	134.18	107.64	135.68	142.83	14.01	15.25	17.89	20.64	14.01	14.01	17.32	Empty
E	33.92	33.92	30.05	29.34	18.17	18.73	14.33	14.95	16.15	18.17	15.85	Empty
F	18.17	19.28	20.37	17.32	17.89	14.95	16.45	14.64	15.25	16.74	23.75	Empty
G	16.74	16.45	15.55	15.85	23.24	15.85	17.89	15.85	16.45	16.74	21.69	Empty
H	14.95	15.85	14.95	14.33	20.37	22.47	16.74	15.85	17.89	14.95	14.95	Empty
IL-4 (pg/ml, spot 4)	1	2	3	4	5	6	7	8	9	10	11	12
A	2037.03	1857.26	1923.6	1792.69	2.02	1.98	2.6	2.35	1.86	1.86	1.98	Empty
B	653.85	612.92	625.34	647.4	2.27	2.06	1.77	1.86	1.82	1.77	1.73	Empty
C	210.42	212.39	194.99	213.5	1.98	1.9	2.48	2.56	2.11	2.15	1.73	Empty
D	74.71	66.14	69.44	84.02	2.39	1.86	1.82	2.23	1.86	2.27	1.94	Empty
E	24.18	27.52	24.07	26.29	2.31	2.11	2.06	1.94	1.94	1.94	1.86	Empty
F	6.34	4.87	4.51	6.99	2.27	2.15	1.86	1.77	1.77	1.73	2.11	Empty
G	2.35	2.35	2.84	2.43	1.82	1.94	1.69	1.65	1.86	1.73	2.02	Empty
H	2.06	1.94	1.94	2.11	1.9	1.69	1.65	1.82	2.06	2.11	1.98	Empty
IL-6 (pg/ml, spot 5)	1	2	3	4	5	6	7	8	9	10	11	12
A	2710.68	2826.72	3030.85	3063.06	12.21	145.1	44.76	3.47	544.73	76.11	45.35	Empty
B	947.59	970.36	991.75	957.27	13.38	122.05	45.42	3.86	496.48	91.88	56.82	Empty
C	287.02	357.48	305.54	343.1	9.64	128.07	54.23	3.67	486.83	85.79	51.41	Empty
D	121.46	85.17	92.23	123.05	10.42	120.73	51.85	4.43	428.93	101.73	54.67	Empty
E	40.84	38.53	45.2	39.05	82.83	147.57	7.09	34.77	1377.86	92.16	20.65	Empty
F	7.62	8.94	9.29	8.51	104.42	152.05	8.15	32.42	1406.64	84.9	16.69	Empty
G	3.86	4.24	4.99	5.17	98.62	120.79	6.55	32.95	1252.38	92.16	20.25	Empty
H	3.18	2.99	2.69	2.79	73.67	119	5.64	40.47	1315.71	98.82	22.88	Empty
IL-8 (pg/ml, spot 6)	1	2	3	4	5	6	7	8	9	10	11	12
A	2385.02	2109.51	1949.07	2015.01	180.66	1461.29	441.63	92.8	1377.35	1260.98	169.94	Empty
B	696.23	742.31	617.44	743.2	159.36	1207.47	360.72	83.78	1384.47	996.13	162.38	Empty
C	211.91	252.68	248.82	234.59	168.04	1227.38	406.53	90.08	1473.77	1054.07	167.54	Empty
D	73.45	69.93	67.87	82.34	138.13	1312.73	358.44	76.39	1379.79	1001.83	182.21	Empty
E	30.16	28.59	29.07	33.86	1151.79	549.56	121.43	838.18	1997.36	949.4	91.81	Empty
F	5.32	8.66	10.02	10.73	1117.76	436.81	82.76	770.44	1776.83	750.09	110.38	Empty
G	1.33	1.42	1.14	1.54	1204.15	388.86	143.49	771.51	1813.12	1132.84	109.41	Empty
H	0.3	0.36	0.24	0.36	915.6	478.04	112.51	645.04	1665.4	1027.87	86.28	Empty
IL-10 (pg/ml, spot 7)	1	2	3	4	5	6	7	8	9	10	11	12
A	4010.78	2845.13	2721.17	2800.19	2.78	3.6	2.63	7.84	3.23	3.16	4.34	Empty
B	969	925.32	975.28	1000.15	2.33	4.78	2.63	6.22	1.79	2.17	4.92	Empty
C	316.34	305.6	328.35	327	2.93	5.07	3.38	5.28	3.08	2.17	4.85	Empty
D	108.25	108.14	110.88	115.83	2.48	4.49	2.1	5.43	2.4	2.25	4.12	Empty
E	37.57	36.57	38.95	39.71	4.05	5.86	4.12	4.05	2.71	2.56	3.75	Empty
F	7.42	8.82	9.93	10.62	4.63	3.9	5.93	2.56	2.33	2.33	3.9	Empty
G	3.46	2.93	4.56	4.41	3.38	6.64	3.08	4.05	1.71	2.93	4.92	Empty
H	2.48	2.48	2.56	2.63	2.86	4.99	5.43	3.16	3.38	2.25	4.34	Empty
IFNy (pg/ml, spot 8)	1	2	3	4	5	6	7	8	9	10	11	12
A	8446.39	9048.27	9135.32	9002.74	19.6	18.47	19.98	23.92	17.9	22.24	21.86	Empty
B	2900.66	2854.43	2994.42	3070.38	18.66	21.3	22.24	21.67	19.23	20.17	22.42	Empty
C	1005.84	1000.97	1044.35	1018.55	18.09	20.55	19.6	20.36	22.24	21.3	21.11	Empty
D	310.61	298.42	307.73	313.66	18.47	18.85	18.28	22.42	18.85	20.36	21.11	Empty
E	91.63	108.77	104.93	98.29	22.42	19.79	19.23	18.09	18.28	19.79	24.48	Empty
F	35.19	37.57	34.64	37.57	21.86	21.67	19.23	21.11	19.42	16.95	20.36	Empty
G	22.24	20.92	20.73	20.17	19.79	21.11	17.52	18.66	18.66	20.36	17.52	Empty
H	18.47	19.6	18.47	19.23	23.36	21.11	18.85	21.86	19.42	20.17	19.6	Empty
TNFa (pg/ml, spot 9)	1	2	3	4	5	6	7	8	9	10	11	12
A	3872.03	3616.43	3457.07	3170.56	3.01	6.63	4.97	9.14	3.01	4.6	7.73	Empty
B	1176.77	1134.64	1128.72	1228.94	2.91	4.42	3.68	10.67	2.72	3.87	5.85	Empty
C	401.03	394.42	379.65	381.57	2.72	5.05	4.24	7.4	2.11	4.05	6.2	Empty
D	129.13	125.27	125.37	133.3	3.11	5.59	4.88	9.86	2.72	4.97	7.9	Empty
E	48.04	44.89	43.36	47.66	4.88	5.14	4.51	3.2	2.32	6.29	5.68	Empty
F	11.53	16.71	12.55	11.69	3.87	4.51	6.03	4.51	3.68	4.42	6.11	Empty
G	5.59	5.14	4.42	2.91	4.33	4.33	3.59	3.49	3.49	6.11	5.14	Empty
H	2.52	2.11	2.52	2.62	3.87	4.51	6.03	3.11	2.81	4.6	4.97	Empty
Ref Spot (N/A, spot 10)	1	2	3	4	5	6	7	8	9	10	11	12
A	NA	NA	NA	NA	NA	NA	NA	NA	NA	NA	NA	Empty
B	NA	NA	NA	NA	NA	NA	NA	NA	NA	NA	NA	Empty
C	NA	NA	NA	NA	NA	NA	NA	NA	NA	NA	NA	Empty
D	NA	NA	NA	NA	NA	NA	NA	NA	NA	NA	NA	Empty
E	NA	NA	NA	NA	NA	NA	NA	NA	NA	NA	NA	Empty
F	NA	NA	NA	NA	NA	NA	NA	NA	NA	NA	NA	Empty
G	NA	NA	NA	NA	NA	NA	NA	NA	NA	NA	NA	Empty
H	NA	NA	NA	NA	NA	NA	NA	NA	NA	NA	NA	Empty
